# Supplementary material for: Favorable Vasomotor Function after Drug-Coated Balloon-Only Angioplasty of De Novo Native Coronary Artery Lesions
Source: J Clin Med. 2022 Jan 7;11(2):299. doi: 10.3390/jcm11020299 (PMC8779419; doi:10.3390/jcm11020299)
Supplement: Supplementary file 1 [file jcm-11-00299-s001.zip]

Archive with 1 entries (1 files):
- jcm-1523299-supplementary.pdf
